# Supplementary material for: A Novel P/N/Si-Containing Vanillin-Based Compound for a Flame-Retardant, Tough Yet Strong Epoxy Thermoset
Source: Polymers (Basel). 2023 May 19;15(10):2384. doi: 10.3390/polym15102384 (PMC10222837; doi:10.3390/polym15102384)
Supplement: Supplementary file 1 [file polymers-15-02384-s001.zip]

Archive with 59 entries (51 files):
- DPBSi 13C NMR (Supplementary Materials)/
- DPBSi 13C NMR (Supplementary Materials)/1/
- DPBSi 13C NMR (Supplementary Materials)/1/acqu
- DPBSi 13C NMR (Supplementary Materials)/1/acqus
- DPBSi 13C NMR (Supplementary Materials)/1/audita.txt
- DPBSi 13C NMR (Supplementary Materials)/1/cpdprg2
- DPBSi 13C NMR (Supplementary Materials)/1/fid
- DPBSi 13C NMR (Supplementary Materials)/1/format.temp
- DPBSi 13C NMR (Supplementary Materials)/1/fq1list
- DPBSi 13C NMR (Supplementary Materials)/1/pdata/
- DPBSi 13C NMR (Supplementary Materials)/1/pdata/1/
- DPBSi 13C NMR (Supplementary Materials)/1/pdata/1/1i
- DPBSi 13C NMR (Supplementary Materials)/1/pdata/1/1r
- DPBSi 13C NMR (Supplementary Materials)/1/pdata/1/auditp.txt
- DPBSi 13C NMR (Supplementary Materials)/1/pdata/1/intrng
- DPBSi 13C NMR (Supplementary Materials)/1/pdata/1/outd
- DPBSi 13C NMR (Supplementary Materials)/1/pdata/1/parm.txt
- DPBSi 13C NMR (Supplementary Materials)/1/pdata/1/peaklist.xml
- DPBSi 13C NMR (Supplementary Materials)/1/pdata/1/peakrng
- DPBSi 13C NMR (Supplementary Materials)/1/pdata/1/peaks
- DPBSi 13C NMR (Supplementary Materials)/1/pdata/1/proc
- DPBSi 13C NMR (Supplementary Materials)/1/pdata/1/procs
- DPBSi 13C NMR (Supplementary Materials)/1/pdata/1/title
- DPBSi 13C NMR (Supplementary Materials)/1/prosol_History
- DPBSi 13C NMR (Supplementary Materials)/1/pulseprogram
- DPBSi 13C NMR (Supplementary Materials)/1/scon2
- DPBSi 13C NMR (Supplementary Materials)/1/shimvalues
- DPBSi 13C NMR (Supplementary Materials)/1/specpar
- DPBSi 13C NMR (Supplementary Materials)/1/uxnmr.info
- DPBSi 13C NMR (Supplementary Materials)/1/uxnmr.par
- DPBSi 1H NMR (Supplementary Materials)/
- DPBSi 1H NMR (Supplementary Materials)/1/
- DPBSi 1H NMR (Supplementary Materials)/1/acqu
- DPBSi 1H NMR (Supplementary Materials)/1/acqus
- DPBSi 1H NMR (Supplementary Materials)/1/audita.txt
- DPBSi 1H NMR (Supplementary Materials)/1/fid
- DPBSi 1H NMR (Supplementary Materials)/1/format.temp
- DPBSi 1H NMR (Supplementary Materials)/1/pdata/
- DPBSi 1H NMR (Supplementary Materials)/1/pdata/1/
- DPBSi 1H NMR (Supplementary Materials)/1/pdata/1/1i
- DPBSi 1H NMR (Supplementary Materials)/1/pdata/1/1r
- DPBSi 1H NMR (Supplementary Materials)/1/pdata/1/auditp.txt
- DPBSi 1H NMR (Supplementary Materials)/1/pdata/1/intrng
- DPBSi 1H NMR (Supplementary Materials)/1/pdata/1/outd
- DPBSi 1H NMR (Supplementary Materials)/1/pdata/1/parm.txt
- DPBSi 1H NMR (Supplementary Materials)/1/pdata/1/peaklist.xml
- DPBSi 1H NMR (Supplementary Materials)/1/pdata/1/peakrng
- DPBSi 1H NMR (Supplementary Materials)/1/pdata/1/peaks
- DPBSi 1H NMR (Supplementary Materials)/1/pdata/1/proc
- DPBSi 1H NMR (Supplementary Materials)/1/pdata/1/procs
- DPBSi 1H NMR (Supplementary Materials)/1/pdata/1/title
- DPBSi 1H NMR (Supplementary Materials)/1/prosol_History
- DPBSi 1H NMR (Supplementary Materials)/1/pulseprogram
- DPBSi 1H NMR (Supplementary Materials)/1/scon2
- DPBSi 1H NMR (Supplementary Materials)/1/shimvalues
- DPBSi 1H NMR (Supplementary Materials)/1/specpar
- DPBSi 1H NMR (Supplementary Materials)/1/uxnmr.info
- DPBSi 1H NMR (Supplementary Materials)/1/uxnmr.par
- polymers-2382161.supplementary.conv.docx
