# Supplementary material for: A Novel P/N/Si-Containing Vanillin-Based Compound for a Flame-Retardant, Tough Yet Strong Epoxy Thermoset
Source: Polymers (Basel). 2023 May 19;15(10):2384. doi: 10.3390/polym15102384 (PMC10222837; doi:10.3390/polym15102384)
Supplement: Supplementary file 1 [file polymers-15-02384-s001.zip › DPBSi 13C NMR (Supplementary Materials)/1/pdata/1/auditp.txt]

##TITLE= Audit trail, TOPSPIN		Version 3.2
##JCAMPDX= 5.01
##ORIGIN= Bruker BioSpin GmbH
##OWNER= root
$$ //Nmrcenserver/500MHz/DaiLiZong/PengChaoHua-20720200155774/20220421-DOPO BZ DVSi-C HSY/1/pdata/1/auditp.txt
##AUDIT TRAIL=  $$ (NUMBER, WHEN, WHO, WHERE, PROCESS, VERSION, WHAT)
(   1,<2022-04-21 15:47:34.178 +0800>,<root>,<CZC3212Y1V>,<go>,<TOPSPIN 3.2>,
      <created by zg
	started at 2022-04-21 15:17:47.772 +0800,
	POWCHK enabled, PULCHK disabled,
       configuration hash MD5:
       D0 63 92 63 01 5F D7 7A EB 9B AE 85 E7 51 E3 6C
       data hash MD5: 64K
       D5 61 9E 6C EB 0C E2 12 41 6C 9C 09 99 9D 64 8D>)
(   2,<2022-04-21 15:47:35.114 +0800>,<root>,<CZC3212Y1V>,<audit>,<TOPSPIN 3.2>,
      <user comment:
       ICON-NMR User ID: PengChaoHua-20720200155774
       data hash MD5: 64K
       D5 61 9E 6C EB 0C E2 12 41 6C 9C 09 99 9D 64 8D>)
(   3,<2022-04-21 15:47:35.192 +0800>,<root>,<CZC3212Y1V>,<audit>,<TOPSPIN 3.2>,
      <user comment:
       ICON-NMR User ID: PengChaoHua-20720200155774
       data hash MD5: 64K
       D5 61 9E 6C EB 0C E2 12 41 6C 9C 09 99 9D 64 8D>)
(   4,<2022-04-21 15:47:36.221 +0800>,<root>,<CZC3212Y1V>,<proc1d>,<TOPSPIN 3.2>,
      <Start of raw data processing
       ef LB = 1 FT_mod = 6 PKNL = 1 SI = 32K 
       data hash MD5: 32K
       EA 13 B5 41 57 19 74 E3 53 B8 BA 2F 73 BB B8 3F>)
(   5,<2022-04-21 15:47:36.721 +0800>,<root>,<CZC3212Y1V>,<proc1d>,<TOPSPIN 3.2>,
      <apk 
       data hash MD5: 32K
       E9 A7 4A 3E F3 B7 07 29 AA DE 44 1A A1 B0 48 18>)
(   6,<2022-04-21 15:47:36.955 +0800>,<root>,<CZC3212Y1V>,<proc1d>,<TOPSPIN 3.2>,
      <abs ABSG = 5 
       data hash MD5: 32K
       75 36 1B EC 96 D6 55 0F B4 FF 44 D9 6E 1D B0 5B>)
(   7,<2022-04-21 15:47:38.265 +0800>,<root>,<CZC3212Y1V>,<dirdata>,<TOPSPIN 3.2>,
      <wrpa from 1 1 "20220421-DOPO BZ DVSi-C HSY" "D:/DaiLiZong/PengChaoHua-20720200155774"
       data hash MD5: 32K
       75 36 1B EC 96 D6 55 0F B4 FF 44 D9 6E 1D B0 5B>)
##END=

$$ hash MD5
$$ 41 E1 CF 26 15 63 9B FB 4F ED 64 51 F3 32 18 82
