# Supplementary material for: A Novel P/N/Si-Containing Vanillin-Based Compound for a Flame-Retardant, Tough Yet Strong Epoxy Thermoset
Source: Polymers (Basel). 2023 May 19;15(10):2384. doi: 10.3390/polym15102384 (PMC10222837; doi:10.3390/polym15102384)
Supplement: Supplementary file 1 [file polymers-15-02384-s001.zip › DPBSi 13C NMR (Supplementary Materials)/1/pdata/1/parm.txt]

Current Data Parameters
NAME     20220421-DOPO BZ DVSi-C HSY              
EXPNO                 1              
PROCNO                1              

F2 - Acquisition Parameters
Date_          20220421              
Time              15.47              
INSTRUM           spect              
PROBHD   5 mm PABBO BB/              
PULPROG          zgpg30              
TD                65536              
SOLVENT            DMSO              
NS                  560              
DS                    4              
SWH           29761.904 Hz           
FIDRES         0.454131 Hz           
AQ            1.1010048 sec          
RG                 1820              
DW               16.800 usec         
DE                 6.50 usec         
TE                298.7 K            
D1           2.00000000 sec          
D11          0.03000000 sec          
TD0                   1              

======== CHANNEL f1 ========
SFO1        125.7804227 MHz          
NUC1                13C              
P1                17.50 usec         
PLW1       100.00000000 W            

======== CHANNEL f2 ========
SFO2        500.1720007 MHz          
NUC2                 1H              
CPDPRG[2        waltz16              
PCPD2             70.00 usec         
PLW2        15.50000000 W            
PLW12        0.50458997 W            
PLW13        0.24725001 W            

F2 - Processing parameters
SI                32768              
SF          125.7678470 MHz          
WDW                  EM              
SSB      0              
LB                 1.00 Hz           
GB       0              
PC                 1.40              
