# Supplementary material for: A Novel P/N/Si-Containing Vanillin-Based Compound for a Flame-Retardant, Tough Yet Strong Epoxy Thermoset
Source: Polymers (Basel). 2023 May 19;15(10):2384. doi: 10.3390/polym15102384 (PMC10222837; doi:10.3390/polym15102384)
Supplement: Supplementary file 1 [file polymers-15-02384-s001.zip › DPBSi 13C NMR (Supplementary Materials)/1/pdata/1/peaklist.xml]

<?xml version="1.0" encoding="UTF-8"?>
<PeakList>
  <PeakList1D>
    <PeakList1DHeader creator="root" date="2022-04-21T15:47:37.079+08:00" expNo="1" name="20220421-DOPO BZ DVSi-C HSY" owner="" procNo="1" source="D:/DaiLiZong/PengChaoHua-20720200155774">
      <PeakPickDetails>F1=218.312ppm, F2=-18.329ppm, MI=0.00cm, MAXI=10000.00cm, PC=1.400
      </PeakPickDetails>
    </PeakList1DHeader>
    <Peak1D F1="154.4611" intensity="4.994847e+000" type="0"/>
    <Peak1D F1="154.3677" intensity="4.758719e+000" type="0"/>
    <Peak1D F1="149.5544" intensity="4.772377e+000" type="0"/>
    <Peak1D F1="149.4878" intensity="4.703482e+000" type="0"/>
    <Peak1D F1="147.7149" intensity="6.735877e+000" type="0"/>
    <Peak1D F1="146.8271" intensity="5.825393e+000" type="0"/>
    <Peak1D F1="136.1762" intensity="3.872778e+000" type="0"/>
    <Peak1D F1="136.1236" intensity="3.517692e+000" type="0"/>
    <Peak1D F1="134.3543" intensity="5.907739e+000" type="0"/>
    <Peak1D F1="132.0548" intensity="3.938928e+000" type="0"/>
    <Peak1D F1="131.9854" intensity="3.864924e+000" type="0"/>
    <Peak1D F1="131.3070" intensity="8.306787e+000" type="0"/>
    <Peak1D F1="128.9130" intensity="4.108192e+000" type="0"/>
    <Peak1D F1="128.8173" intensity="4.302471e+000" type="0"/>
    <Peak1D F1="126.3836" intensity="7.944669e+000" type="0"/>
    <Peak1D F1="125.8056" intensity="7.728483e+000" type="0"/>
    <Peak1D F1="125.3163" intensity="9.662893e+000" type="0"/>
    <Peak1D F1="124.6669" intensity="4.268424e+000" type="0"/>
    <Peak1D F1="124.5935" intensity="3.895852e+000" type="0"/>
    <Peak1D F1="124.0129" intensity="3.737536e+000" type="0"/>
    <Peak1D F1="123.0986" intensity="3.775959e+000" type="0"/>
    <Peak1D F1="122.3173" intensity="4.580098e+000" type="0"/>
    <Peak1D F1="122.2388" intensity="4.127171e+000" type="0"/>
    <Peak1D F1="121.2789" intensity="4.734262e+000" type="0"/>
    <Peak1D F1="121.2348" intensity="4.010512e+000" type="0"/>
    <Peak1D F1="120.4541" intensity="5.328454e+000" type="0"/>
    <Peak1D F1="120.4107" intensity="4.816371e+000" type="0"/>
    <Peak1D F1="115.5199" intensity="7.652792e+000" type="0"/>
    <Peak1D F1="112.7819" intensity="4.742637e+000" type="0"/>
    <Peak1D F1="66.8235" intensity="7.728148e+000" type="0"/>
    <Peak1D F1="56.1378" intensity="3.948255e+000" type="0"/>
    <Peak1D F1="56.0223" intensity="1.500000e+001" type="0"/>
    <Peak1D F1="55.2824" intensity="4.084141e+000" type="0"/>
    <Peak1D F1="40.4855" intensity="2.348409e+001" type="0"/>
    <Peak1D F1="40.3183" intensity="7.291278e+001" type="0"/>
    <Peak1D F1="40.2413" intensity="6.568658e+000" type="0"/>
    <Peak1D F1="40.1513" intensity="1.458549e+002" type="0"/>
    <Peak1D F1="39.9843" intensity="1.726349e+002" type="0"/>
    <Peak1D F1="39.8174" intensity="1.469454e+002" type="0"/>
    <Peak1D F1="39.6505" intensity="7.340094e+001" type="0"/>
    <Peak1D F1="39.4839" intensity="2.410546e+001" type="0"/>
  </PeakList1D>
</PeakList>
