# Supplementary material for: A Novel P/N/Si-Containing Vanillin-Based Compound for a Flame-Retardant, Tough Yet Strong Epoxy Thermoset
Source: Polymers (Basel). 2023 May 19;15(10):2384. doi: 10.3390/polym15102384 (PMC10222837; doi:10.3390/polym15102384)
Supplement: Supplementary file 1 [file polymers-15-02384-s001.zip › DPBSi 13C NMR (Supplementary Materials)/1/pdata/1/peakrng]

P    #regions in PPM
# 2022-04-21 15:47:37 +0800  root@CZC3212Y1V
# low field   high field   mi   maxi
  218.312393188477  -18.3292085549706  0.000  10000.000  # for region 1
