# Supplementary material for: A Novel P/N/Si-Containing Vanillin-Based Compound for a Flame-Retardant, Tough Yet Strong Epoxy Thermoset
Source: Polymers (Basel). 2023 May 19;15(10):2384. doi: 10.3390/polym15102384 (PMC10222837; doi:10.3390/polym15102384)
Supplement: Supplementary file 1 [file polymers-15-02384-s001.zip › DPBSi 13C NMR (Supplementary Materials)/1/shimvalues]

# Thu Apr 21 15:47:34 2022
#$$PROBEID=34
#$$PROBEINFO=5 mm PABBO BB/19F-1H/D Z-GRD Z119470/0106
#$$PICSINFO=Z119470_0106_34.par
#$$SHIMID=292722
#
# Active Shim Gradients
#
Z           		-345            
Z2          		2578            
Z3          		7033            
Z4          		15649           
Z5          		-864            
Z6          		-4113           
Z7          		7114            
Z8          		15538           
X           		937             
XZ          		-3838           
XZ2         		-14003          
XZ3         		4969            
XZ4         		-268            
XZ5         		19056           
Y           		12386           
YZ          		3079            
YZ2         		9741            
YZ3         		-5362           
YZ4         		-3086           
YZ5         		8092            
XY          		880             
XYZ         		2393            
XYZ2        		-279            
XYZ3        		999             
XYZ4        		19              
XYZ5        		0               
(X2-Y2)     		1087            
(X2-Y2)Z    		15413           
(X2-Y2)Z2   		6981            
(X2-Y2)Z3   		924             
(X2-Y2)Z4   		-7581           
(X2-Y2)Z5   		-6312           
X3          		19032           
X3Z         		5645            
Y3          		-1891           
Y3Z         		-8418           
#
# Lock Parameter
#
FIELD		7732.613
LOCKPHASE		267.671 
LOCKPOWER		-20.000 
LOCKGAIN		118.161 
LOCKDC		-75.000 
LOCKSHIFT		2.490   
LOOPGAIN		5.000   
LOOPTIME		0.250   
LOOPFILTER		500.000 
#
IEEE64_VERSION_CODE 1
#
# Shim currents 
#
SHIM_SETTING [1 ]  1590.20122676   
SHIM_SETTING [2 ]  -1637.04600643  
SHIM_SETTING [3 ]  2111.60762988   
SHIM_SETTING [4 ]  8202.90271884   
SHIM_SETTING [5 ]  -4487.95188265  
SHIM_SETTING [6 ]  -2070.41950611  
SHIM_SETTING [7 ]  36986.22843410  
SHIM_SETTING [8 ]  17287.30464300  
SHIM_SETTING [9 ]  9171.71692238   
SHIM_SETTING [10]  2630.20386609   
SHIM_SETTING [11]  0.00000000      
SHIM_SETTING [12]  6527.20000000   
SHIM_SETTING [13]  -10308.52200000 
SHIM_SETTING [14]  6492.37100000   
SHIM_SETTING [15]  -6050.83700000  
SHIM_SETTING [16]  -20588.58900000 
SHIM_SETTING [17]  7698.31400000   
SHIM_SETTING [18]  12798.68300000  
SHIM_SETTING [19]  26380.28900000  
SHIM_SETTING [20]  -17393.97800000 
SHIM_SETTING [21]  18400.23400000  
SHIM_SETTING [22]  -10069.72700000 
SHIM_SETTING [23]  11722.70500000  
SHIM_SETTING [24]  -4611.71800000  
SHIM_SETTING [25]  -8793.55700000  
SHIM_SETTING [26]  -4906.41300000  
SHIM_SETTING [27]  11968.28900000  
SHIM_SETTING [28]  20088.55900000  
SHIM_SETTING [29]  1963.90000000   
SHIM_SETTING [30]  -1103.63100000  
SHIM_SETTING [31]  17825.19300000  
SHIM_SETTING [32]  18010.33900000  
SHIM_SETTING [33]  3430.19800000   
SHIM_SETTING [34]  -2831.70700000  
SHIM_SETTING [35]  2120.78200000   
SHIM_SETTING [36]  10.27800000     
SHIM_SETTING [37]  -4322.53100000  
SHIM_SETTING [38]  5373.72900000   
SHIM_SETTING [39]  536.99300000    
SHIM_SETTING [40]  0.00000000      
