# Supplementary material for: A Novel P/N/Si-Containing Vanillin-Based Compound for a Flame-Retardant, Tough Yet Strong Epoxy Thermoset
Source: Polymers (Basel). 2023 May 19;15(10):2384. doi: 10.3390/polym15102384 (PMC10222837; doi:10.3390/polym15102384)
Supplement: Supplementary file 1 [file polymers-15-02384-s001.zip › DPBSi 13C NMR (Supplementary Materials)/1/specpar]

##TITLE= Parameter file, TOPSPIN		Version 3.2
##JCAMPDX= 5.0
##DATATYPE= Parameter Values
##NPOINTS= 5732	$$ modification sequence number
##ORIGIN= Bruker BioSpin GmbH
##OWNER= nmrsu
$$ 2022-04-15 08:06:29.660 +0800  root@CZC3212Y1V
$$ C:/Bruker/TopSpin3.2/conf/instr/spect/specpar
$$ process C:\Bruker\TopSpin3.2\prog\mod\cprserver.exe
##$ANCIEN= (0..7)
0 0 0 0 0 0 0 0
##$BF1= 100.13
##$BF2= 100.13
##$BF3= 100.13
##$DEC= 1
##$DECB= 1
##$DEF19F= yes
##$DEFRSEL= yes
##$HPMOD= (0..7)
0 0 0 0 0 0 0 0
##$HPPRECH= (0..15)
-1 -1 -1 -1 -1 -1 -1 -1 -1 -1 -1 -1 -1 -1 -1 -1
##$LOCSW19F= -1
##$LOCSW2H= -1
##$NUC1= 10
##$NUC2= 1
##$NUC3= 20
##$NUC4= 0
##$NUC5= 0
##$NUC6= 0
##$NUC7= 0
##$NUC8= 0
##$NUCARR= (0..123)
500.17 500.17 76.77914 533.501199 381.02669 73.605447 194.385053 70.282953
53.736554 160.474413 125.767847 36.131706 50.681786 67.805331 470.630015
39.4849 132.304468 30.618582 130.328592 99.369709 202.472527 38.393049
49.006201 40.79249 23.339798 12.810879 33.661586 121.500031 28.197254 28.204771
49.868495 131.559455 28.272089 123.988232 16.194394 118.675706 44.695446
132.622441 142.066751 31.294652 120.047572 152.535364 17.447505 85.642178
95.389987 26.09748 125.312492 135.078501 19.244541 48.291128 163.657895
21.676477 24.50932 46.497294 122.422459 32.595709 33.279786 112.579894
23.033584 25.815619 15.937652 22.888279 20.245976 23.275576 106.113466
111.003603 109.365947 109.600396 163.649367 178.22187 186.516554 119.693567
64.818116 130.893199 157.80248 100.071443 139.098207 41.23362 65.603007
49.689174 55.583532 65.99393 70.652219 153.152054 27.259265 16.805712 20.857089
17.205848 124.342262 54.918666 15.355219 20.156851 120.240868 17.205848
24.108194 106.736278 14.404896 41.464093 87.526279 24.113196 57.039387
40.668823 20.041812 12.589279 59.968382 20.839018 112.661292 113.796678
11.415535 38.840201 8.592921 9.358181 107.520465 8.647939 89.584558 33.069155
285.713109 288.517253 104.63856 80.373758 9.21013 100 100 100
##$OBS= 1
##$OFFSF= (0..7)
-47063.2000000251 0 0 0 0 0 0 0
##$OFFSH= (0..7)
2000.69999999641 2145.69999997138 0 0 0 0 0 0
##$OFFSX= (0..7)
12575.6999999993 3851.69999998425 0 0 0 0 0 0
##$OFFSXAS= (0..7)
0 0 0 0 0 0 0 0
##$OFSF1= 0
##$OFSF2= 0
##$OFSH1= 0
##$OFSH2= 0
##$OFSH3= 0
##$OFSX1= 0
##$OFSX2= 0
##$OFSY= 0
##$PACOIL= (0..15)
0 0 0 0 0 0 0 0 0 0 0 0 0 0 0 0
##$PRECHAN= (0..15)
-1 2 -1 0 -1 1 3 -1 -1 -1 -1 -1 -1 -1 -1 -1
##$RECPRE= (0..15)
-1 0 -1 -1 -1 -1 -1 -1 -1 -1 -1 -1 -1 -1 -1 -1
##$RECSEL= (0..15)
0 0 0 0 1 0 0 0 0 0 0 0 0 0 0 0
##$SELREC= (0..9)
0 0 0 0 0 0 0 0 0 0
##$SFO1= 125.780423
##$SFO2= 500.172001
##$SFO3= 202.476379
##$SFO4= 500.17
##$SFO5= 500.182576
##$SFO6= 500.182576
##$SFO7= 500.182576
##$SFO8= 500.182576
##$TY= (0..123)
0 0 0 0 0 0 0 0 0 0 0 0 0 0 0 0 0 0 0 0 0 0 0 0 0 0 0 0 0 0 0 0 0 0 0 0
0 0 0 0 0 0 0 0 0 0 0 0 0 0 0 0 0 0 0 0 0 0 0 0 0 0 0 0 0 0 0 0 0 0 0 0
0 0 0 0 0 0 0 0 0 0 0 0 0 0 0 0 0 0 0 0 0 0 0 0 0 0 0 0 0 0 0 0 0 0 0 0
0 0 0 0 0 0 0 0 0 0 0 0 0 0 0 0
##END=
