# Supplementary material for: A Novel P/N/Si-Containing Vanillin-Based Compound for a Flame-Retardant, Tough Yet Strong Epoxy Thermoset
Source: Polymers (Basel). 2023 May 19;15(10):2384. doi: 10.3390/polym15102384 (PMC10222837; doi:10.3390/polym15102384)
Supplement: Supplementary file 1 [file polymers-15-02384-s001.zip › DPBSi 13C NMR (Supplementary Materials)/1/uxnmr.info]

CONFIGURATION INFORMATION
=========================

Path         : C:/Bruker/TopSpin3.2/conf/instr/spect/uxnmr.info
Date         : Fri Apr 15 08:05:46 2022
Release      : TOPSPIN Version 3.2-pl3
Installed in : C:/Bruker/TopSpin3.2
Host         : CZC3212Y1V
OS           : Windows 7 (Vs 6.1) Service Pack 1
CPU          : Intel(R) Xeon(R) CPU E5-1620 0 @ 3.60GHz (8 cores at 3591 MHz with Hyperthreading)
User         : root
Description  : AVIII500HD
Location     : Xiamen University
System       : Avance III NMR spectrometer
1H-frequency : 500.17 MHz
Order Number : 10088576
Configured in: C:/Bruker/TopSpin3.2/conf/instr/spect

IPSO: connected to spectrometer subnet
- TCP/IP address = 149.236.99.254
- Tctrl : 1
- Fctrls: 4
- Gctrl1: without digital preemphasis
- Rctrl : none
- FREDs : none
- DPP : none

DRU: AQS DRU-E Z102520/03385 ECL 07.00
- TCP/IP address = 149.236.99.89
- Firmware Version = 130419
- DRU controls AQS-Rack and HPPR/2

AQS: connected to 149.236.99.89:/dev/tty10
  _Slot_ SBSB _____________________Board_____________________
  Number Addr Type HW-VS FW-VS ID  ECL Name   Description
  -----------------------------------------------------------
     2   0x10 0x43   0x5    CD  R  0.2 REC-1  AQS RXAD/2 600 Z130588/332 ECL 00.02
     3   0x34 0xd6   0x1        X  5.2 REF-1  REF/3-600 Reference Board for AQS/3 Receiver
     4   0x24 0x32     0        S  2.2 SGU-1  AQS SGU/3 600 (2CH) Z117129/00792 ECL 02.02 FPGA-Vs=20121030
     5   0x26 0x32     0        S  2.2 SGU-2  AQS SGU/3 600 (2CH) Z117129/00790 ECL 02.02 FPGA-Vs=20121030
    13   0xa0 0x93     0        V  0.1 PS-1   
    14   0xa1 0x91     0        V  1.2 PS-2   AQS PSM-D Power Supply Module
    --   0x20 0xd8     0        B  1.1 MASTER AQS/3+ Chassis
     1   0x20  0x7     0        B      MASTER AQS Rack Master
  Logical Receiver/SGU configuration:


Router: none installed


Transmitters at the spectrometer subnet:
----------------------------------------
BLA_W1345092_0632 W1345092/0632 ECL 11:
- TCP/IP address = 149.236.99.253
- Firmware VS    = 20120627
- Amplifier      = BLAX300 E 6-365MHZ INR: W1345092/0632 ECL 11
- Router         = BLMMR31 RF AMPLIFIER MODULE: W1345212/2312 ECL 20
- Controller     = BLA CONTROL BOARD 6 2CH: W1522050/7204 ECL 50
BLA_W1345096_0991 W1345096/0991 ECL 30:
- TCP/IP address = 149.236.99.252
- Firmware VS    = 20120627
- Amplifier      = BLAXH2H300/100/150 E 200-600MHZ INR: W1345096/0991 ECL 30
- Router         = BLMMR32 RF AMPLIFIER MODULE: W1345204/1811 ECL 20
- Controller     = BLA CONTROL BOARD 6 2CH: W1522050/7287 ECL 50
- QNP-Accessory  : 1 X-input and 1 H-input
LTRX Z109889/00455 ECL 03.01:
- TCP/IP address = 149.236.99.20
- Amplifier      = BSMS/2 LOCK TRANSCEIVER 500: Z109889/00455 ECL 03.01

BSMS: BSMS/2 connected to ethernet
- TCP/IP address = 149.236.99.20
- ELCB firmware version = 20170712
- GAB current limits = 0.0/X, 0.0/Y, 10.0/Z (in A)
- SCB channels = 40
- Shim System = BOSS3-SB
- L-TRX = BSMS/2 LOCK TRANSCEIVER 500: Z109889/00455 ECL 03.01
- Lock: on L-TRX board
- VTU_SPB = BSMS/2 SPB SENSOR & PNEUMATIC BD: Z115191/01389 ECL 04.00
- VTU_VPSB1 = BSMS/2 VARIABLE POWER SUPPLY BD: Z115193/01596 ECL 01.04

VTU: in BSMS/2 connected to ethernet
- TCP/IP address = 149.236.99.20

Bruker Automatic Changer: device connected to 149.236.99.254:/dev/tty04
- Capacity: 24 holders
- Firmware: 970111
- use BACS air  = yes
- BACS sx delay = 10 s
- Sample Rail fast changer mode = no
- BACS options = "SanpleCase"

MAS2 control unit: connected to 149.236.99.254:/dev/tty01
MAS2: device not yet configured
MAS1: device could not be configured

Preamplifiers :
HPPR: - HPPR/2 preamplifier connected to 149.236.99.89:/dev/tty10
    Type      : HPPR/2
    Controller: Application firmware = c.
                no LED display for tuning and matching
    Module  1 : HPLNA 19F1H (virtual 50 Ohm reference: 99.8%/0.0deg, reflection meter)
                 PN=Z103204, SN=00288 from 20130621
    Module  2 : 2H
                 PN=Z003472, SN=01171 from 20130429
    Module  3 : XBB19F 2HS
                 PN=Z003505, SN=01298 from 20130624
    Module  4 : XBB19F 2HS
                 PN=Z003505, SN=01297 from 20130624


Frequency generation:
- F1: for SGU
- F2: for SGU
- F3: for SGU
- F4: for SGU


RF cable connections (detected by 'confamp')
--------------------------------------------------------------------
SGU1 NORM output -> input 1 of transmitter 2 (BLAXH2H300/100/150 E 200-600MHZ W1345096/0991 at TCP/IP 149.236.99.252)
SGU1 AUX  output -> input 2 of transmitter 1 (BLAX300 E 6-365MHZ INR W1345092/0632 at TCP/IP 149.236.99.253)
SGU2 NORM output -> input 2 of transmitter 2 (BLAXH2H300/100/150 E 200-600MHZ W1345096/0991 at TCP/IP 149.236.99.252)
SGU2 AUX  output -> TUNE signal input of HPPR
SGU3 NORM output -> input 1 of transmitter 1 (BLAX300 E 6-365MHZ INR W1345092/0632 at TCP/IP 149.236.99.253)
SGU3 AUX  output -> input 3 of transmitter 2 (BLAXH2H300/100/150 E 200-600MHZ W1345096/0991 at TCP/IP 149.236.99.252)
SGU4 NORM output -> input 3 of transmitter 1 (BLAX300 E 6-365MHZ INR W1345092/0632 at TCP/IP 149.236.99.253)
SGU4 AUX  output -> input 4 of transmitter 2 (BLAXH2H300/100/150 E 200-600MHZ W1345096/0991 at TCP/IP 149.236.99.252)

Blanking cable connections (detected by 'confamp')
--------------------------------------------------------------------
transmitter 1 (BLAX300 E 6-365MHZ INR W1345092/0632 at TCP/IP 149.236.99.253) amplifier X-300W uses blanking 3
transmitter 2 (BLAXH2H300/100/150 E 200-600MHZ W1345096/0991 at TCP/IP 149.236.99.252) amplifier 1H-100W uses blanking 2
transmitter 2 (BLAXH2H300/100/150 E 200-600MHZ W1345096/0991 at TCP/IP 149.236.99.252) amplifier X-300W uses blanking 1
transmitter 2 (BLAXH2H300/100/150 E 200-600MHZ W1345096/0991 at TCP/IP 149.236.99.252) amplifier 2H-150W uses blanking 7
transmitter 3 (BSMS/2 LOCK TRANSCEIVER 500 Z109889/00455 at TCP/IP 149.236.99.20) amplifier 2H-5W needs no blanking

Switchbox (3 outputs: X / F / H) routing
--------------------------------------------------------------------
BLAXH2H300/100/150 E 200-600MHZ W1345096/0991 at TCP/IP 149.236.99.252 amplifier X-300W at blanking 1 can be routed to switchbox output 1 = X and output 2 = F
BLAXH2H300/100/150 E 200-600MHZ W1345096/0991 at TCP/IP 149.236.99.252 amplifier 1H-100W at blanking 2 can be routed to switchbox output 1 = X, output 2 = F and output 3 = H
BLAXH2H300/100/150 E 200-600MHZ W1345096/0991 at TCP/IP 149.236.99.252 amplifier 2H-150W at blanking 7 can be routed to switchbox output 5 (unknown)
