# Supplementary material for: A Novel P/N/Si-Containing Vanillin-Based Compound for a Flame-Retardant, Tough Yet Strong Epoxy Thermoset
Source: Polymers (Basel). 2023 May 19;15(10):2384. doi: 10.3390/polym15102384 (PMC10222837; doi:10.3390/polym15102384)
Supplement: Supplementary file 1 [file polymers-15-02384-s001.zip › DPBSi 1H NMR (Supplementary Materials)/1/pdata/1/auditp.txt]

##TITLE= Audit trail, TOPSPIN		Version 3.2
##JCAMPDX= 5.01
##ORIGIN= Bruker BioSpin GmbH
##OWNER= root
$$ //Nmrcenserver/500MHz/DaiLiZong/PengChaoHua-20720200155774/20220415-HSY DSI BZ DOPO-H/1/pdata/1/auditp.txt
##AUDIT TRAIL=  $$ (NUMBER, WHEN, WHO, WHERE, PROCESS, VERSION, WHAT)
(   1,<2022-04-15 22:07:51.398 +0800>,<root>,<CZC3212Y1V>,<go>,<TOPSPIN 3.2>,
      <created by zg
	started at 2022-04-15 22:05:23.587 +0800,
	POWCHK enabled, PULCHK disabled,
       configuration hash MD5:
       D0 63 92 63 01 5F D7 7A EB 9B AE 85 E7 51 E3 6C
       data hash MD5: 64K
       BB 92 EE 8C 52 9F AD 9C 56 D0 DD 7F 90 00 BD 13>)
(   2,<2022-04-15 22:07:52.505 +0800>,<root>,<CZC3212Y1V>,<audit>,<TOPSPIN 3.2>,
      <user comment:
       ICON-NMR User ID: PengChaoHua-20720200155774
       data hash MD5: 64K
       BB 92 EE 8C 52 9F AD 9C 56 D0 DD 7F 90 00 BD 13>)
(   3,<2022-04-15 22:07:52.568 +0800>,<root>,<CZC3212Y1V>,<audit>,<TOPSPIN 3.2>,
      <user comment:
       ICON-NMR User ID: PengChaoHua-20720200155774
       data hash MD5: 64K
       BB 92 EE 8C 52 9F AD 9C 56 D0 DD 7F 90 00 BD 13>)
(   4,<2022-04-15 22:07:53.582 +0800>,<root>,<CZC3212Y1V>,<proc1d>,<TOPSPIN 3.2>,
      <Start of raw data processing
       ef LB = 0.3 FT_mod = 6 PKNL = 1 SI = 64K 
       data hash MD5: 64K
       01 73 07 F0 6C C1 31 9F 11 B8 BF DE 6D 67 47 49>)
(   5,<2022-04-15 22:07:54.284 +0800>,<root>,<CZC3212Y1V>,<proc1d>,<TOPSPIN 3.2>,
      <apk 
       data hash MD5: 64K
       CF 2D BA 71 E3 4D 88 FC 1B B5 5B BB CD 85 FE 1F>)
(   6,<2022-04-15 22:07:54.518 +0800>,<root>,<CZC3212Y1V>,<proc1d>,<TOPSPIN 3.2>,
      <abs ABSG = 5 
       data hash MD5: 64K
       95 D4 71 9E 38 66 B5 33 1C C8 49 92 9F EB DE FC>)
(   7,<2022-04-15 22:07:55.875 +0800>,<root>,<CZC3212Y1V>,<dirdata>,<TOPSPIN 3.2>,
      <wrpa from 1 1 "20220415-HSY DSI BZ DOPO-H" "D:/DaiLiZong/PengChaoHua-20720200155774"
       data hash MD5: 64K
       95 D4 71 9E 38 66 B5 33 1C C8 49 92 9F EB DE FC>)
##END=

$$ hash MD5
$$ CE B7 A5 2F 0B 24 3F 0B 30 45 C1 EE 57 F6 00 23
