# Supplementary material for: A Novel P/N/Si-Containing Vanillin-Based Compound for a Flame-Retardant, Tough Yet Strong Epoxy Thermoset
Source: Polymers (Basel). 2023 May 19;15(10):2384. doi: 10.3390/polym15102384 (PMC10222837; doi:10.3390/polym15102384)
Supplement: Supplementary file 1 [file polymers-15-02384-s001.zip › DPBSi 1H NMR (Supplementary Materials)/1/pdata/1/parm.txt]

Current Data Parameters
NAME     20220415-HSY DSI BZ DOPO-H              
EXPNO                 1              
PROCNO                1              

F2 - Acquisition Parameters
Date_          20220415              
Time              22.07              
INSTRUM           spect              
PROBHD   5 mm PABBO BB/              
PULPROG            zg30              
TD                65536              
SOLVENT            DMSO              
NS                   32              
DS                    2              
SWH           10000.000 Hz           
FIDRES         0.152588 Hz           
AQ            3.2767999 sec          
RG                  181              
DW               50.000 usec         
DE                 6.50 usec         
TE                298.1 K            
D1           1.00000000 sec          
TD0                   1              

======== CHANNEL f1 ========
SFO1        500.1730888 MHz          
NUC1                 1H              
P1                12.63 usec         
PLW1        15.50000000 W            

F2 - Processing parameters
SI                65536              
SF          500.1700031 MHz          
WDW                  EM              
SSB      0              
LB                 0.30 Hz           
GB       0              
PC                 1.00              
