# Supplementary material for: A Novel P/N/Si-Containing Vanillin-Based Compound for a Flame-Retardant, Tough Yet Strong Epoxy Thermoset
Source: Polymers (Basel). 2023 May 19;15(10):2384. doi: 10.3390/polym15102384 (PMC10222837; doi:10.3390/polym15102384)
Supplement: Supplementary file 1 [file polymers-15-02384-s001.zip › DPBSi 1H NMR (Supplementary Materials)/1/pdata/1/peaklist.xml]

<?xml version="1.0" encoding="UTF-8"?>
<PeakList>
  <PeakList1D>
    <PeakList1DHeader creator="root" date="2022-04-15T22:07:54.611+08:00" expNo="1" name="20220415-HSY DSI BZ DOPO-H" owner="" procNo="1" source="D:/DaiLiZong/PengChaoHua-20720200155774">
      <PeakPickDetails>F1=16.166ppm, F2=-3.827ppm, MI=0.00cm, MAXI=10000.00cm, PC=1.000
      </PeakPickDetails>
    </PeakList1DHeader>
    <Peak1D F1="16.0559" intensity="4.910441e-003" type="0"/>
    <Peak1D F1="15.1937" intensity="4.760678e-003" type="0"/>
    <Peak1D F1="10.9803" intensity="4.803779e-003" type="0"/>
    <Peak1D F1="10.8528" intensity="4.892579e-003" type="0"/>
    <Peak1D F1="10.8218" intensity="5.575318e-003" type="0"/>
    <Peak1D F1="10.7683" intensity="4.894904e-003" type="0"/>
    <Peak1D F1="10.7243" intensity="6.435643e-003" type="0"/>
    <Peak1D F1="10.6917" intensity="4.912884e-003" type="0"/>
    <Peak1D F1="10.6655" intensity="5.221061e-003" type="0"/>
    <Peak1D F1="10.6202" intensity="5.834275e-003" type="0"/>
    <Peak1D F1="10.5921" intensity="6.101065e-003" type="0"/>
    <Peak1D F1="10.5722" intensity="6.346499e-003" type="0"/>
    <Peak1D F1="10.5463" intensity="6.510937e-003" type="0"/>
    <Peak1D F1="10.5378" intensity="6.463589e-003" type="0"/>
    <Peak1D F1="10.5255" intensity="6.974607e-003" type="0"/>
    <Peak1D F1="10.5169" intensity="8.072764e-003" type="0"/>
    <Peak1D F1="10.4760" intensity="1.265980e-002" type="0"/>
    <Peak1D F1="10.3187" intensity="8.838931e-001" type="0"/>
    <Peak1D F1="10.1519" intensity="6.109381e-003" type="0"/>
    <Peak1D F1="10.1447" intensity="6.537125e-003" type="0"/>
    <Peak1D F1="9.4064" intensity="5.193178e-003" type="0"/>
    <Peak1D F1="9.3037" intensity="5.340675e-003" type="0"/>
    <Peak1D F1="9.2947" intensity="5.308304e-003" type="0"/>
    <Peak1D F1="9.2586" intensity="7.435088e-003" type="0"/>
    <Peak1D F1="9.2402" intensity="6.425418e-003" type="0"/>
    <Peak1D F1="9.2204" intensity="9.053153e-003" type="0"/>
    <Peak1D F1="9.0256" intensity="4.580904e-001" type="0"/>
    <Peak1D F1="8.8667" intensity="1.492065e-002" type="0"/>
    <Peak1D F1="8.8083" intensity="8.929351e-003" type="0"/>
    <Peak1D F1="8.7852" intensity="8.234631e-003" type="0"/>
    <Peak1D F1="8.7598" intensity="7.435971e-003" type="0"/>
    <Peak1D F1="8.7570" intensity="6.566624e-003" type="0"/>
    <Peak1D F1="8.7381" intensity="7.975190e-003" type="0"/>
    <Peak1D F1="8.7100" intensity="5.638307e-003" type="0"/>
    <Peak1D F1="8.6508" intensity="4.801681e-003" type="0"/>
    <Peak1D F1="8.5860" intensity="5.697813e-003" type="0"/>
    <Peak1D F1="8.5601" intensity="4.877577e-003" type="0"/>
    <Peak1D F1="8.5419" intensity="4.894588e-003" type="0"/>
    <Peak1D F1="8.5148" intensity="5.514131e-003" type="0"/>
    <Peak1D F1="8.5059" intensity="6.347985e-003" type="0"/>
    <Peak1D F1="8.4531" intensity="8.760273e-003" type="0"/>
    <Peak1D F1="8.4285" intensity="7.392788e-003" type="0"/>
    <Peak1D F1="8.3828" intensity="7.476584e-003" type="0"/>
    <Peak1D F1="8.3470" intensity="1.781689e-002" type="0"/>
    <Peak1D F1="8.3322" intensity="1.845220e-002" type="0"/>
    <Peak1D F1="8.2255" intensity="1.889196e-001" type="0"/>
    <Peak1D F1="8.2140" intensity="3.501351e-001" type="0"/>
    <Peak1D F1="8.2112" intensity="3.657823e-001" type="0"/>
    <Peak1D F1="8.1884" intensity="2.213136e+000" type="0"/>
    <Peak1D F1="8.1857" intensity="2.144578e+000" type="0"/>
    <Peak1D F1="8.1725" intensity="2.349452e+000" type="0"/>
    <Peak1D F1="8.1301" intensity="5.338468e-002" type="0"/>
    <Peak1D F1="8.1136" intensity="3.557928e-002" type="0"/>
    <Peak1D F1="8.1022" intensity="3.751748e-002" type="0"/>
    <Peak1D F1="8.0894" intensity="3.633594e-002" type="0"/>
    <Peak1D F1="8.0852" intensity="3.601535e-002" type="0"/>
    <Peak1D F1="8.0714" intensity="3.478682e-002" type="0"/>
    <Peak1D F1="8.0077" intensity="6.466201e-002" type="0"/>
    <Peak1D F1="7.9099" intensity="1.196986e+000" type="0"/>
    <Peak1D F1="7.8949" intensity="1.212380e+000" type="0"/>
    <Peak1D F1="7.8871" intensity="1.057850e+000" type="0"/>
    <Peak1D F1="7.8717" intensity="9.554991e-001" type="0"/>
    <Peak1D F1="7.8272" intensity="4.807557e-002" type="0"/>
    <Peak1D F1="7.8176" intensity="4.540061e-002" type="0"/>
    <Peak1D F1="7.7548" intensity="9.306136e-001" type="0"/>
    <Peak1D F1="7.7395" intensity="1.771234e+000" type="0"/>
    <Peak1D F1="7.7238" intensity="1.070276e+000" type="0"/>
    <Peak1D F1="7.7072" intensity="1.418583e-001" type="0"/>
    <Peak1D F1="7.6843" intensity="5.793491e-002" type="0"/>
    <Peak1D F1="7.6736" intensity="5.994358e-002" type="0"/>
    <Peak1D F1="7.6665" intensity="5.876594e-002" type="0"/>
    <Peak1D F1="7.5720" intensity="1.328735e-001" type="0"/>
    <Peak1D F1="7.5551" intensity="2.061261e-001" type="0"/>
    <Peak1D F1="7.5459" intensity="8.089554e-001" type="0"/>
    <Peak1D F1="7.5409" intensity="8.071147e-001" type="0"/>
    <Peak1D F1="7.5310" intensity="1.320281e+000" type="0"/>
    <Peak1D F1="7.5261" intensity="1.239828e+000" type="0"/>
    <Peak1D F1="7.5161" intensity="6.443859e-001" type="0"/>
    <Peak1D F1="7.5112" intensity="6.130870e-001" type="0"/>
    <Peak1D F1="7.4890" intensity="8.775520e-002" type="0"/>
    <Peak1D F1="7.4557" intensity="8.016086e-001" type="0"/>
    <Peak1D F1="7.4406" intensity="1.651121e+000" type="0"/>
    <Peak1D F1="7.4251" intensity="1.144268e+000" type="0"/>
    <Peak1D F1="7.4073" intensity="2.457557e-001" type="0"/>
    <Peak1D F1="7.3906" intensity="1.649411e-001" type="0"/>
    <Peak1D F1="7.3523" intensity="1.193195e+000" type="0"/>
    <Peak1D F1="7.3373" intensity="1.901265e+000" type="0"/>
    <Peak1D F1="7.3227" intensity="9.016305e-001" type="0"/>
    <Peak1D F1="7.2815" intensity="3.951448e-002" type="0"/>
    <Peak1D F1="7.2656" intensity="4.282715e-002" type="0"/>
    <Peak1D F1="7.2517" intensity="3.345431e-002" type="0"/>
    <Peak1D F1="7.2410" intensity="3.164480e-002" type="0"/>
    <Peak1D F1="7.2285" intensity="3.609595e-002" type="0"/>
    <Peak1D F1="7.2090" intensity="3.571537e-002" type="0"/>
    <Peak1D F1="7.1967" intensity="5.282712e-002" type="0"/>
    <Peak1D F1="7.1115" intensity="8.800095e-001" type="0"/>
    <Peak1D F1="7.0975" intensity="9.866697e-001" type="0"/>
    <Peak1D F1="7.0778" intensity="2.453474e+000" type="0"/>
    <Peak1D F1="7.0618" intensity="2.164879e+000" type="0"/>
    <Peak1D F1="7.0073" intensity="6.793808e-001" type="0"/>
    <Peak1D F1="6.9462" intensity="1.258947e-001" type="0"/>
    <Peak1D F1="6.9076" intensity="2.776822e+000" type="0"/>
    <Peak1D F1="6.8824" intensity="4.318108e-001" type="0"/>
    <Peak1D F1="6.8172" intensity="1.844861e+000" type="0"/>
    <Peak1D F1="6.8091" intensity="1.743470e+000" type="0"/>
    <Peak1D F1="6.7512" intensity="2.515626e-001" type="0"/>
    <Peak1D F1="6.7308" intensity="8.765480e-001" type="0"/>
    <Peak1D F1="6.7141" intensity="2.341621e+000" type="0"/>
    <Peak1D F1="6.7020" intensity="4.012844e+000" type="0"/>
    <Peak1D F1="6.6857" intensity="1.257465e+000" type="0"/>
    <Peak1D F1="6.6622" intensity="3.097560e-001" type="0"/>
    <Peak1D F1="6.6460" intensity="2.167844e-001" type="0"/>
    <Peak1D F1="6.5914" intensity="2.164014e-002" type="0"/>
    <Peak1D F1="6.5710" intensity="2.079929e-002" type="0"/>
    <Peak1D F1="6.5458" intensity="2.529835e-002" type="0"/>
    <Peak1D F1="6.5305" intensity="2.205218e-002" type="0"/>
    <Peak1D F1="6.4862" intensity="3.404988e-002" type="0"/>
    <Peak1D F1="6.4701" intensity="3.477457e-002" type="0"/>
    <Peak1D F1="6.4043" intensity="2.289841e-002" type="0"/>
    <Peak1D F1="6.3293" intensity="2.074477e-002" type="0"/>
    <Peak1D F1="6.3127" intensity="1.753117e-002" type="0"/>
    <Peak1D F1="6.3010" intensity="1.155429e-002" type="0"/>
    <Peak1D F1="6.2892" intensity="1.138402e-002" type="0"/>
    <Peak1D F1="6.2563" intensity="3.300320e-002" type="0"/>
    <Peak1D F1="5.6611" intensity="5.836073e-002" type="0"/>
    <Peak1D F1="5.6333" intensity="5.665545e-002" type="0"/>
    <Peak1D F1="5.5180" intensity="6.803207e-003" type="0"/>
    <Peak1D F1="5.4839" intensity="1.061209e-002" type="0"/>
    <Peak1D F1="5.4520" intensity="1.586159e-002" type="0"/>
    <Peak1D F1="5.3760" intensity="6.905745e-001" type="0"/>
    <Peak1D F1="5.3491" intensity="6.673608e-001" type="0"/>
    <Peak1D F1="5.2587" intensity="5.811975e-003" type="0"/>
    <Peak1D F1="5.2258" intensity="5.221242e-003" type="0"/>
    <Peak1D F1="5.2077" intensity="6.505090e-003" type="0"/>
    <Peak1D F1="5.2026" intensity="5.433644e-003" type="0"/>
    <Peak1D F1="5.0257" intensity="8.758745e-003" type="0"/>
    <Peak1D F1="5.0028" intensity="6.757375e-003" type="0"/>
    <Peak1D F1="4.9939" intensity="6.364967e-003" type="0"/>
    <Peak1D F1="4.5143" intensity="1.119297e-002" type="0"/>
    <Peak1D F1="4.1492" intensity="6.030986e-003" type="0"/>
    <Peak1D F1="4.1391" intensity="1.229254e-002" type="0"/>
    <Peak1D F1="4.1302" intensity="6.236171e-003" type="0"/>
    <Peak1D F1="3.8767" intensity="5.830093e-003" type="0"/>
    <Peak1D F1="3.8455" intensity="7.807526e-002" type="0"/>
    <Peak1D F1="3.7881" intensity="5.609774e-002" type="0"/>
    <Peak1D F1="3.7038" intensity="1.500000e+001" type="0"/>
    <Peak1D F1="3.6623" intensity="1.143777e-001" type="0"/>
    <Peak1D F1="3.6464" intensity="1.398538e+000" type="0"/>
    <Peak1D F1="3.6354" intensity="2.126170e-001" type="0"/>
    <Peak1D F1="3.6027" intensity="1.801801e-001" type="0"/>
    <Peak1D F1="3.5671" intensity="4.378409e+000" type="0"/>
    <Peak1D F1="3.5266" intensity="2.366946e-002" type="0"/>
    <Peak1D F1="3.4990" intensity="1.883400e-002" type="0"/>
    <Peak1D F1="3.4667" intensity="1.910420e-002" type="0"/>
    <Peak1D F1="3.4514" intensity="1.876705e-002" type="0"/>
    <Peak1D F1="3.4393" intensity="2.971123e-002" type="0"/>
    <Peak1D F1="3.3326" intensity="1.581711e+000" type="0"/>
    <Peak1D F1="3.2077" intensity="1.008808e-002" type="0"/>
    <Peak1D F1="3.1948" intensity="1.166105e-002" type="0"/>
    <Peak1D F1="3.1757" intensity="8.416890e-003" type="0"/>
    <Peak1D F1="3.1302" intensity="6.298345e-003" type="0"/>
    <Peak1D F1="3.0385" intensity="7.207711e-003" type="0"/>
    <Peak1D F1="3.0219" intensity="6.148050e-003" type="0"/>
    <Peak1D F1="2.9878" intensity="6.605100e-003" type="0"/>
    <Peak1D F1="2.9795" intensity="6.041737e-003" type="0"/>
    <Peak1D F1="2.9642" intensity="6.184249e-003" type="0"/>
    <Peak1D F1="2.9351" intensity="5.772522e-003" type="0"/>
    <Peak1D F1="2.9216" intensity="6.339350e-003" type="0"/>
    <Peak1D F1="2.8864" intensity="7.597054e-003" type="0"/>
    <Peak1D F1="2.7307" intensity="6.180187e-003" type="0"/>
    <Peak1D F1="2.6360" intensity="4.536884e-002" type="0"/>
    <Peak1D F1="2.5043" intensity="5.586613e+000" type="0"/>
    <Peak1D F1="2.5010" intensity="7.150525e+000" type="0"/>
    <Peak1D F1="2.4978" intensity="5.335358e+000" type="0"/>
    <Peak1D F1="2.4476" intensity="3.200024e-002" type="0"/>
    <Peak1D F1="2.3840" intensity="1.321348e-002" type="0"/>
    <Peak1D F1="2.3621" intensity="4.492479e-002" type="0"/>
    <Peak1D F1="2.3169" intensity="6.177665e-003" type="0"/>
    <Peak1D F1="2.2751" intensity="5.091732e-003" type="0"/>
    <Peak1D F1="2.2677" intensity="5.394858e-003" type="0"/>
    <Peak1D F1="1.9118" intensity="4.992547e-003" type="0"/>
    <Peak1D F1="1.7738" intensity="9.458600e-003" type="0"/>
    <Peak1D F1="1.6279" intensity="5.318245e-003" type="0"/>
    <Peak1D F1="1.5631" intensity="5.133046e-003" type="0"/>
    <Peak1D F1="1.4424" intensity="1.448086e-002" type="0"/>
    <Peak1D F1="1.4273" intensity="1.440009e-002" type="0"/>
    <Peak1D F1="1.4215" intensity="5.534763e-003" type="0"/>
    <Peak1D F1="1.4108" intensity="1.334929e-002" type="0"/>
    <Peak1D F1="1.3964" intensity="1.361362e-002" type="0"/>
    <Peak1D F1="1.3624" intensity="7.645004e-003" type="0"/>
    <Peak1D F1="1.3528" intensity="7.813197e-003" type="0"/>
    <Peak1D F1="1.3353" intensity="8.729241e-003" type="0"/>
    <Peak1D F1="1.2791" intensity="2.208066e-002" type="0"/>
    <Peak1D F1="1.2349" intensity="1.092358e-002" type="0"/>
    <Peak1D F1="1.0719" intensity="5.833323e-003" type="0"/>
    <Peak1D F1="1.0579" intensity="8.258110e-003" type="0"/>
    <Peak1D F1="0.8899" intensity="1.649403e-002" type="0"/>
    <Peak1D F1="0.8751" intensity="3.565076e-002" type="0"/>
    <Peak1D F1="0.8675" intensity="1.592375e-002" type="0"/>
    <Peak1D F1="0.8609" intensity="3.460545e-002" type="0"/>
    <Peak1D F1="0.8435" intensity="7.463960e-003" type="0"/>
    <Peak1D F1="0.1339" intensity="5.908674e-003" type="0"/>
    <Peak1D F1="0.1164" intensity="9.520233e-003" type="0"/>
    <Peak1D F1="0.0953" intensity="6.765729e-003" type="0"/>
    <Peak1D F1="-0.0001" intensity="1.144219e+000" type="0"/>
    <Peak1D F1="-0.0545" intensity="1.161830e-002" type="0"/>
    <Peak1D F1="-0.0761" intensity="8.273915e-003" type="0"/>
    <Peak1D F1="-0.0886" intensity="7.495934e-003" type="0"/>
    <Peak1D F1="-0.1033" intensity="5.882818e-003" type="0"/>
    <Peak1D F1="-0.1206" intensity="9.332624e-003" type="0"/>
    <Peak1D F1="-0.1593" intensity="5.369276e-003" type="0"/>
    <Peak1D F1="-1.1547" intensity="5.415890e-003" type="0"/>
    <Peak1D F1="-3.6925" intensity="7.559951e-003" type="0"/>
  </PeakList1D>
</PeakList>
